# Supplementary material for: Creating a hierarchy of mental health stigma: testing the effect of psychiatric diagnosis on stigma
Source: BJPsych Open. 2022 Sep 26;8(5):e174. doi: 10.1192/bjo.2022.578 (PMC9534883; doi:10.1192/bjo.2022.578)
Supplement: Supplementary file 1 [file bjosup.zip]

Archive with 2 entries (2 files):
- S2056472422005786sup001.docx
- S2056472422005786sup002.docx
